# Supplementary material for: Feasibility of Little Cherry/X-Disease Detection in Prunus avium Using Field Asymmetric Ion Mobility Spectrometry
Source: Sensors (Basel). 2025 Mar 25;25(7):2034. doi: 10.3390/s25072034 (PMC11990987; doi:10.3390/s25072034)
Supplement: Supplementary file 1 [file sensors-25-02034-s001.zip]

Archive with 1 entries (1 files):
- sensors-3469684-supplementary.pdf
